# Supplementary material for: Detection of Low-Level Mixed-Population Drug Resistance in Mycobacterium tuberculosis Using High Fidelity Amplicon Sequencing
Source: PLoS One. 2015 May 13;10(5):e0126626. doi: 10.1371/journal.pone.0126626 (PMC4430321; doi:10.1371/journal.pone.0126626)
Supplement: S5 Table — (XLSX) [file pone.0126626.s008.xlsx]

## Sheet: Mycobacterium-tuberculosis-2-01
Table S5. SMOR script output
Chromosome	Pos	|	#AA	#CC	#GG	#TT	#Hom	|	%AA	%CC	%GG	%TT	|	#A	#C	#G	#T	#Cov	|	%A	%C	%G	%T	|	Raw
eisPlus1000	1268	|	0	4220	0	1	4221	|	0	0.99976	0	0.00023691	|	44	8648	26	13	8731	|	0.0050395	0.99049	0.0029779	0.0014889	|	A-: 4, AC: 40, C-: 133, CC: 4220, CG: 25, CT: 10, G-: 1, T-: 1, TT: 1,
eisPlus1000	1270	|	8	0	4011	0	4019	|	0.0019905	0	0.99801	0	|	193	13	8436	57	8699	|	0.022186	0.0014944	0.96977	0.0065525	|	A-: 1, AA: 8, AG: 176, C-: 1, CG: 12, G-: 169, GG: 4011, GT: 57,
eisPlus1000	1272	|	0	0	2869	13	2882	|	0	0	0.99549	0.0045108	|	5	17	7278	1320	8620	|	0.00058005	0.0019722	0.84432	0.15313	|	AG: 4, AT: 1, C-: 1, CG: 11, CT: 5, G-: 243, GG: 2869, GT: 1282, T-: 6, TT: 13,
eisPlus1000	1301	|	0	2	1	2920	2923	|	0	0.00068423	0.00034211	0.99897	|	304	318	167	7327	8116	|	0.037457	0.039182	0.020577	0.90278	|	A-: 1, AG: 1, AT: 302, C-: 6, CC: 2, CG: 1, CT: 307, G-: 14, GG: 1, GT: 149, T-: 729, TT: 2920,
gyrAPlus1000	1101	|	1	0	11538	1	11540	|	8.6655e-05	0	0.99983	8.6655e-05	|	6	16	23237	56	23315	|	0.00025735	0.00068625	0.99665	0.0024019	|	AA: 1, AG: 4, CG: 16, G-: 87, GG: 11538, GT: 54, TT: 1,
gyrAPlus1000	1102	|	0	0	11418	1	11419	|	0	0	0.99991	8.7573e-05	|	11	39	23116	149	23315	|	0.0004718	0.0016727	0.99146	0.0063907	|	AG: 11, CG: 39, G-: 85, GG: 11418, GT: 145, T-: 2, TT: 1,
gyrAPlus1000	1103	|	1	11415	1	7	11424	|	8.7535e-05	0.99921	8.7535e-05	0.00061275	|	98	23106	62	49	23315	|	0.0042033	0.99104	0.0026592	0.0021017	|	AA: 1, AC: 96, C-: 87, CC: 11415, CG: 59, CT: 34, GG: 1, GT: 1, TT: 7,
gyrAPlus1000	1107	|	2	0	11394	3	11399	|	0.00017545	0	0.99956	0.00026318	|	15	72	23088	139	23314	|	0.00064339	0.0030883	0.99031	0.0059621	|	AA: 2, AG: 11, CG: 71, CT: 1, G-: 87, GG: 11394, GT: 131, T-: 1, TT: 3,
gyrAPlus1000	1108	|	1	11423	0	2	11426	|	8.752e-05	0.99974	0	0.00017504	|	81	23120	87	25	23314	|	0.0034743	0.99168	0.0037317	0.0010723	|	A-: 1, AA: 1, AC: 78, C-: 87, CC: 11423, CG: 87, CN: 1, CT: 21, TT: 2,
gyrAPlus1000	1109	|	1	0	11393	3	11397	|	8.7742e-05	0	0.99965	0.00026323	|	16	35	23088	175	23314	|	0.00068628	0.0015012	0.99031	0.0075062	|	AA: 1, AG: 14, CG: 34, CT: 1, G-: 87, GG: 11393, GT: 167, T-: 1, TT: 3,
gyrAPlus1000	1110	|	0	4	1	11325	11330	|	0	0.00035305	8.8261e-05	0.99956	|	12	31	254	23017	23314	|	0.00051471	0.0013297	0.010895	0.98726	|	A-: 1, AT: 11, CC: 4, CG: 2, CT: 21, G-: 1, GG: 1, GT: 249, T-: 86, TT: 11325,
gyrAPlus1000	1111	|	1	11430	0	6	11437	|	8.7436e-05	0.99939	0	0.00052461	|	92	23123	63	37	23315	|	0.003946	0.99176	0.0027021	0.001587	|	A-: 1, AA: 1, AC: 89, C-: 86, CC: 11430, CG: 63, CT: 25, TT: 6,
gyrAPlus1000	1112	|	1	0	11413	1	11415	|	8.7604e-05	0	0.99982	8.7604e-05	|	40	38	23110	127	23315	|	0.0017156	0.0016299	0.99121	0.0054471	|	AA: 1, AG: 38, CG: 38, G-: 85, GG: 11413, GT: 123, T-: 2, TT: 1,
gyrAPlus1000	1119	|	1	1	11503	1	11506	|	8.6911e-05	8.6911e-05	0.99974	8.6911e-05	|	23	11	23199	78	23311	|	0.00098666	0.00047188	0.9952	0.0033461	|	AA: 1, AG: 21, CC: 1, CG: 9, G-: 87, GG: 11503, GT: 76, TT: 1,
gyrAPlus1000	1120	|	11280	2	2	3	11287	|	0.99938	0.0001772	0.0001772	0.00026579	|	22966	241	67	37	23311	|	0.9852	0.010338	0.0028742	0.0015872	|	A-: 84, AA: 11280, AC: 234, AG: 59, AT: 29, C-: 1, CC: 2, CG: 2, G-: 1, GG: 2, GT: 1, T-: 1, TT: 3,
gyrAPlus1000	1121	|	0	11445	1	5	11451	|	0	0.99948	8.7329e-05	0.00043664	|	109	23136	43	23	23311	|	0.0046759	0.99249	0.0018446	0.00098666	|	A-: 1, AC: 107, AG: 1, C-: 86, CC: 11445, CG: 40, CT: 13, GG: 1, TT: 5,
gyrAPlus1000	1122	|	11388	1	1	0	11390	|	0.99982	8.7796e-05	8.7796e-05	0	|	23082	192	31	6	23311	|	0.99018	0.0082365	0.0013298	0.00025739	|	A-: 86, AA: 11388, AC: 188, AG: 26, AT: 6, CC: 1, CG: 2, G-: 1, GG: 1,
gyrAPlus1000	1123	|	6	5	11403	1	11415	|	0.00052562	0.00043802	0.99895	8.7604e-05	|	46	140	23087	39	23312	|	0.0019732	0.0060055	0.99035	0.001673	|	AA: 6, AC: 2, AG: 32, C-: 1, CC: 5, CG: 127, G-: 85, GG: 11403, GT: 37, TT: 1,
gyrAPlus1000	1124	|	3	11441	0	2	11446	|	0.0002621	0.99956	0	0.00017473	|	107	23135	55	15	23312	|	0.0045899	0.99241	0.0023593	0.00064345	|	AA: 3, AC: 101, C-: 86, CC: 11441, CG: 55, CT: 11, TT: 2,
gyrAPlus1000	1173	|	1	0	10762	1	10764	|	9.2902e-05	0	0.99981	9.2902e-05	|	20	741	22452	74	23287	|	0.00085885	0.03182	0.96414	0.0031777	|	AA: 1, AC: 2, AG: 16, C-: 1, CG: 738, G-: 102, GG: 10762, GT: 72, TT: 1,
gyrAPlus1000	1175	|	2	11233	0	7	11242	|	0.0001779	0.9992	0	0.00062267	|	209	22913	122	41	23285	|	0.0089757	0.98402	0.0052394	0.0017608	|	A-: 1, AA: 2, AC: 200, AG: 4, C-: 104, CC: 11233, CG: 117, CT: 26, GT: 1, TT: 7,
gyrAPlus1000	1174	|	5	0	11452	1	11458	|	0.00043638	0	0.99948	8.7275e-05	|	94	10	23138	44	23286	|	0.0040368	0.00042944	0.99364	0.0018895	|	A-: 1, AA: 5, AG: 83, C-: 1, CG: 9, G-: 101, GG: 11452, GT: 41, T-: 1, TT: 1,
gyrAPlus1000	1197	|	0	0	11464	2	11466	|	0	0	0.99983	0.00017443	|	28	30	23155	28	23241	|	0.0012048	0.0012908	0.9963	0.0012048	|	AC: 1, AG: 27, CG: 29, G-: 147, GG: 11464, GT: 24, TT: 2,
gyrAPlus1000	1198	|	5	0	11309	0	11314	|	0.00044193	0	0.99956	0	|	194	17	22994	35	23240	|	0.0083477	0.0007315	0.98941	0.001506	|	A-: 1, AA: 5, AG: 181, AT: 2, C-: 1, CG: 16, G-: 146, GG: 11309, GT: 33,
gyrAPlus1000	1199	|	3	11019	1	5	11028	|	0.00027203	0.99918	9.0678e-05	0.00045339	|	468	22695	47	27	23237	|	0.02014	0.97668	0.0020226	0.0011619	|	A-: 3, AA: 3, AC: 454, AG: 3, AT: 2, C-: 147, CC: 11019, CG: 41, CT: 15, G-: 1, GG: 1, TT: 5,
gyrAPlus1000	1212	|	0	0	10712	3	10715	|	0	0	0.99972	0.00027998	|	14	14	22392	741	23161	|	0.00060446	0.00060446	0.9668	0.031993	|	AG: 14, C-: 1, CG: 12, CT: 1, G-: 215, GG: 10712, GT: 727, T-: 7, TT: 3,
gyrAPlus1000	1213	|	3	11143	0	5	11151	|	0.00026903	0.99928	0	0.00044839	|	147	22822	159	23	23152	|	0.0063493	0.98575	0.0068677	0.00099343	|	AA: 3, AC: 141, C-: 226, CC: 11143, CG: 158, CN: 1, CT: 10, G-: 1, T-: 3, TT: 5,
gyrAPlus1000	1214	|	2	0	11045	4	11051	|	0.00018098	0	0.99946	0.00036196	|	17	29	22729	371	23148	|	0.0007344	0.0012528	0.9819	0.016027	|	AA: 2, AG: 13, CG: 29, G-: 233, GG: 11045, GN: 1, GT: 363, N-: 1, TT: 4,
inhAPlus1000	1099	|	0	0	2907	1	2908	|	0	0	0.99966	0.00034388	|	235	130	8946	446	9757	|	0.024085	0.013324	0.91688	0.045711	|	A-: 5, AG: 230, C-: 2, CG: 127, CT: 1, G-: 2345, GG: 2907, GT: 430, T-: 13, TT: 1,
inhAPlus1000	1124	|	1	4021	0	2	4024	|	0.00024851	0.99925	0	0.00049702	|	582	10069	9	39	10699	|	0.054398	0.94112	0.0008412	0.0036452	|	A-: 7, AA: 1, AC: 573, C-: 1416, CC: 4021, CG: 7, CT: 31, G-: 2, T-: 4, TT: 2,
inhAPlus1000	1141	|	12	0	4641	1	4654	|	0.0025784	0	0.99721	0.00021487	|	582	13	10641	295	11531	|	0.050473	0.0011274	0.92282	0.025583	|	A-: 30, AA: 12, AG: 516, AT: 12, C-: 3, CG: 10, G-: 560, GG: 4641, GT: 273, T-: 8, TT: 1,
inhAPlus1000	1143	|	0	5263	0	5	5268	|	0	0.99905	0	0.00094913	|	115	11311	14	154	11594	|	0.0099189	0.97559	0.0012075	0.013283	|	A-: 10, AC: 104, AT: 1, C-: 528, CC: 5263, CG: 11, CT: 142, G-: 2, GT: 1, TT: 5,
inhAPlus1000	1150	|	1	0	6	5174	5181	|	0.00019301	0	0.0011581	0.99865	|	181	17	364	11215	11777	|	0.015369	0.0014435	0.030908	0.95228	|	AA: 1, AG: 3, AT: 176, CT: 17, G-: 16, GG: 6, GT: 333, T-: 341, TT: 5174,
katGPlus1000	1093	|	5	0	8227	4	8236	|	0.00060709	0	0.99891	0.00048567	|	38	27	16817	234	17116	|	0.0022201	0.0015775	0.98253	0.013671	|	AA: 5, AG: 26, AT: 2, C-: 1, CG: 25, CT: 1, G-: 94, GG: 8227, GT: 218, T-: 5, TT: 4,
katGPlus1000	1094	|	1	8394	2	0	8397	|	0.00011909	0.99964	0.00023818	0	|	64	16997	41	15	17117	|	0.003739	0.99299	0.0023953	0.00087632	|	A-: 1, AA: 1, AC: 61, C-: 97, CC: 8394, CG: 37, CT: 14, GG: 2, T-: 1,
katGPlus1000	1095	|	2	6	3	8240	8251	|	0.00024239	0.00072718	0.00036359	0.99867	|	50	47	184	16835	17116	|	0.0029212	0.002746	0.01075	0.98358	|	AA: 2, AT: 46, CC: 6, CT: 35, G-: 2, GG: 3, GT: 176, T-: 98, TT: 8240,
rpoBPlus1000	1077	|	4805	1	0	0	4806	|	0.99979	0.00020807	0	0	|	10009	151	90	111	10361	|	0.96603	0.014574	0.0086864	0.010713	|	A-: 66, AA: 4805, AC: 143, AG: 83, AT: 107, C-: 1, CC: 1, CG: 3, CT: 2, G-: 2, GT: 2,
rpoBPlus1000	1078	|	1	1	4925	2	4929	|	0.00020288	0.00020288	0.99919	0.00040576	|	11	26	10130	195	10362	|	0.0010616	0.0025092	0.97761	0.018819	|	AA: 1, AG: 9, C-: 1, CC: 1, CG: 23, G-: 62, GG: 4925, GT: 186, T-: 5, TT: 2,
rpoBPlus1000	1079	|	3	5056	0	3	5062	|	0.00059265	0.99881	0	0.00059265	|	61	10263	10	31	10365	|	0.0058852	0.99016	0.00096479	0.0029908	|	A-: 1, AA: 3, AC: 54, C-: 63, CC: 5056, CG: 9, CT: 25, G-: 1, TT: 3,
rpoBPlus1000	1083	|	3	4911	0	1	4915	|	0.00061038	0.99919	0	0.00020346	|	42	10122	35	167	10366	|	0.0040517	0.97646	0.0033764	0.01611	|	AA: 3, AC: 36, C-: 64, CC: 4911, CG: 35, CT: 165, TT: 1,
rpoBPlus1000	1084	|	0	1	3	5086	5090	|	0	0.00019646	0.00058939	0.99921	|	5	14	52	10297	10368	|	0.00048225	0.0013503	0.0050154	0.99315	|	AT: 5, CC: 1, CT: 12, GG: 3, GT: 46, T-: 62, TT: 5086,
rpoBPlus1000	1085	|	1	0	5105	0	5106	|	0.00019585	0	0.9998	0	|	8	12	10316	33	10369	|	0.00077153	0.0011573	0.99489	0.0031826	|	A-: 1, AA: 1, AG: 5, CG: 12, G-: 58, GG: 5105, GT: 31, T-: 2,
rpoBPlus1000	1086	|	4926	0	1	0	4927	|	0.9998	0	0.00020296	0	|	10134	60	70	105	10369	|	0.97734	0.0057865	0.0067509	0.010126	|	A-: 57, AA: 4926, AC: 56, AG: 65, AT: 104, C-: 2, CG: 1, CT: 1, G-: 2, GG: 1,
rpoBPlus1000	1087	|	2	0	5011	1	5014	|	0.00039888	0	0.9994	0.00019944	|	11	23	10221	114	10369	|	0.0010609	0.0022182	0.98573	0.010994	|	AA: 2, AG: 7, CG: 23, G-: 59, GG: 5011, GT: 110, T-: 2, TT: 1,
rpoBPlus1000	1088	|	1	5075	0	6	5082	|	0.00019677	0.99862	0	0.0011806	|	42	10283	14	30	10369	|	0.0040505	0.99171	0.0013502	0.0028932	|	AA: 1, AC: 40, C-: 61, CC: 5075, CG: 14, CT: 18, TT: 6,
rpoBPlus1000	1089	|	1	4717	0	2	4720	|	0.00021186	0.99936	0	0.00042373	|	346	9923	72	28	10369	|	0.033369	0.95699	0.0069438	0.0027004	|	A-: 4, AA: 1, AC: 340, C-: 55, CC: 4717, CG: 70, CT: 24, G-: 2, TT: 2,
rpoBPlus1000	1090	|	5071	0	0	0	5071	|	1	0	0	0	|	10285	20	4	60	10369	|	0.9919	0.0019288	0.00038577	0.0057865	|	A-: 60, AA: 5071, AC: 20, AG: 4, AT: 59, T-: 1,
rpoBPlus1000	1091	|	5020	1	1	0	5022	|	0.9996	0.00019912	0.00019912	0	|	10232	80	19	40	10371	|	0.9866	0.0077138	0.001832	0.0038569	|	A-: 58, AA: 5020, AC: 77, AG: 17, AT: 40, C-: 1, CC: 1, GG: 1,
rpoBPlus1000	1095	|	5082	0	2	0	5084	|	0.99961	0	0.00039339	0	|	10292	48	21	12	10373	|	0.99219	0.0046274	0.0020245	0.0011568	|	A-: 55, AA: 5082, AC: 47, AG: 16, AT: 10, CG: 1, GG: 2, T-: 2,
rpoBPlus1000	1096	|	0	1	1	5061	5063	|	0	0.00019751	0.00019751	0.9996	|	11	10	79	10274	10374	|	0.0010603	0.00096395	0.0076152	0.99036	|	AT: 11, CC: 1, CT: 8, GG: 1, GT: 77, T-: 56, TT: 5061,
rpoBPlus1000	1097	|	3	0	5084	1	5088	|	0.00058962	0	0.99921	0.00019654	|	12	15	10292	55	10374	|	0.0011567	0.0014459	0.9921	0.0053017	|	AA: 3, AC: 1, AG: 5, C-: 1, CG: 13, G-: 53, GG: 5084, GT: 53, TT: 1,
rpoBPlus1000	1098	|	0	0	5099	0	5099	|	0	0	1	0	|	10	14	10311	39	10374	|	0.00096395	0.0013495	0.99393	0.0037594	|	AG: 10, CG: 13, CT: 1, G-: 53, GG: 5099, GT: 37, T-: 1,
rpoBPlus1000	1099	|	5018	0	0	1	5019	|	0.9998	0	0	0.00019924	|	10228	97	16	33	10374	|	0.98593	0.0093503	0.0015423	0.003181	|	A-: 51, AA: 5018, AC: 96, AG: 16, AT: 29, C-: 1, T-: 2, TT: 1,
rpoBPlus1000	1100	|	0	4995	1	0	4996	|	0	0.9998	0.00020016	0	|	99	10200	55	18	10372	|	0.0095449	0.98342	0.0053027	0.0017354	|	A-: 4, AC: 94, AG: 1, C-: 50, CC: 4995, CG: 50, CT: 16, GG: 1, GT: 2,
rpoBPlus1000	1116	|	1	0	1	5004	5006	|	0.00019976	0	0.00019976	0.9996	|	19	19	122	10213	10373	|	0.0018317	0.0018317	0.011761	0.98458	|	AA: 1, AG: 1, AT: 16, CT: 19, G-: 1, GG: 1, GT: 118, T-: 52, TT: 5004,
rpoBPlus1000	1117	|	2	5078	0	0	5080	|	0.0003937	0.99961	0	0	|	47	10286	25	15	10373	|	0.004531	0.99161	0.0024101	0.0014461	|	AA: 2, AC: 43, C-: 51, CC: 5078, CG: 22, CT: 14, G-: 2, GT: 1,
rpoBPlus1000	1118	|	1	0	5103	5	5109	|	0.00019573	0	0.99883	0.00097867	|	8	7	10309	49	10373	|	0.00077123	0.00067483	0.99383	0.0047238	|	A-: 1, AA: 1, AG: 5, CG: 7, G-: 52, GG: 5103, GT: 39, TT: 5,
rpoBPlus1000	1128	|	2	5029	0	2	5033	|	0.00039738	0.99921	0	0.00039738	|	106	10236	14	17	10373	|	0.010219	0.98679	0.0013497	0.0016389	|	AA: 2, AC: 100, AG: 2, C-: 53, CC: 5029, CG: 12, CT: 13, TT: 2,
rpoBPlus1000	1129	|	5051	0	0	0	5051	|	1	0	0	0	|	10261	97	9	4	10371	|	0.98939	0.009353	0.0008678	0.00038569	|	A-: 52, AA: 5051, AC: 95, AG: 8, AT: 4, C-: 1, CG: 1,
rpoBPlus1000	1130	|	1	5057	1	0	5059	|	0.00019767	0.9996	0.00019767	0	|	68	10266	31	6	10371	|	0.0065567	0.98988	0.0029891	0.00057854	|	AA: 1, AC: 65, AG: 1, C-: 53, CC: 5057, CG: 28, CT: 6, GG: 1,
rpoBPlus1000	1143	|	1	0	0	5020	5021	|	0.00019916	0	0	0.9998	|	9	24	107	10229	10369	|	0.00086797	0.0023146	0.010319	0.9865	|	AA: 1, AT: 7, CT: 24, G-: 1, GT: 106, T-: 52, TT: 5020,
rpoBPlus1000	1144	|	0	5018	0	3	5021	|	0	0.9994	0	0.00059749	|	57	10225	62	25	10369	|	0.0054972	0.98611	0.0059794	0.002411	|	AC: 56, AG: 1, C-: 53, CC: 5018, CG: 61, CT: 19, TT: 3,
rpoBPlus1000	1145	|	1	0	5089	0	5090	|	0.00019646	0	0.9998	0	|	29	11	10298	30	10368	|	0.0027971	0.001061	0.99325	0.0028935	|	A-: 1, AA: 1, AG: 26, CG: 11, G-: 53, GG: 5089, GT: 30,
rpoBPlus1000	1149	|	0	5058	0	1	5059	|	0	0.9998	0	0.00019767	|	58	10267	25	18	10368	|	0.0055941	0.99026	0.0024113	0.0017361	|	A-: 1, AC: 57, C-: 53, CC: 5058, CG: 25, CT: 16, TT: 1,
rpoBPlus1000	1150	|	0	0	0	5007	5007	|	0	0	0	1	|	16	37	99	10216	10368	|	0.0015432	0.0035687	0.0095486	0.98534	|	AT: 16, CT: 37, G-: 2, GT: 97, T-: 52, TT: 5007,
rpoBPlus1000	1151	|	0	0	5074	0	5074	|	0	0	1	0	|	34	14	10277	26	10351	|	0.0032847	0.0013525	0.99285	0.0025118	|	AG: 34, C-: 1, CG: 13, G-: 56, GG: 5074, GT: 26,
rrsPlus1000	1063	|	10073	4	1	1	10079	|	0.9994	0.00039686	9.9216e-05	9.9216e-05	|	21300	993	40	39	22372	|	0.95208	0.044386	0.0017879	0.0017433	|	A-: 115, AA: 10073, AC: 976, AG: 31, AT: 32, C-: 3, CC: 4, CG: 4, CT: 2, G-: 2, GG: 1, GT: 1, T-: 2, TT: 1,
rrsPlus1000	1124	|	10854	1	1	2	10858	|	0.99963	9.2098e-05	9.2098e-05	0.0001842	|	22075	185	50	37	22348	|	0.98778	0.0082781	0.0022373	0.0016556	|	A-: 105, AA: 10854, AC: 182, AG: 46, AN: 1, AT: 33, CC: 1, CG: 1, G-: 1, GG: 1, TT: 2,
rrsPlus1000	1146	|	3	0	10695	1	10699	|	0.0002804	0	0.99963	9.3467e-05	|	90	36	21730	137	21998	|	0.0040913	0.0016365	0.98782	0.0062278	|	A-: 1, AA: 3, AG: 82, AT: 1, CG: 35, CT: 1, G-: 86, GG: 10695, GN: 5, GT: 132, T-: 1, TT: 1,
rrsPlus1000	1148	|	10778	3	3	1	10785	|	0.99935	0.00027816	0.00027816	9.2721e-05	|	21810	138	28	21	21997	|	0.9915	0.0062736	0.0012729	0.00095468	|	A-: 86, AA: 10778, AC: 128, AG: 21, AT: 19, C-: 3, CC: 3, CG: 1, GG: 3, TT: 1,
